# Supplementary material for: New Myzostomids (Annelida) in Symbiosis with Feather Stars in the Shallow Waters of the South China Sea (Hainan Island)
Source: Animals (Basel). 2024 Aug 4;14(15):2265. doi: 10.3390/ani14152265 (PMC11310986; doi:10.3390/ani14152265)
Supplement: Supplementary file 1 [file animals-14-02265-s001.zip]

Archive with 5 entries (5 files):
- FigureS1_.pdf
- FigureS2.pdf
- FigureS3_.pdf
- FigureS4.pdf
- TableS1.csv
