# Supplementary material for: New Myzostomids (Annelida) in Symbiosis with Feather Stars in the Shallow Waters of the South China Sea (Hainan Island)
Source: Animals (Basel). 2024 Aug 4;14(15):2265. doi: 10.3390/ani14152265 (PMC11310986; doi:10.3390/ani14152265)
Supplement: Supplementary file 1 [file animals-14-02265-s001.zip › TableS1.csv]

Table S1. Taxonomic names and GenBank accession numbers of partial COI sequences of Myzostomida used for molecular phylogenetic reconstruction
Myzostoma scopus sp. nov.	OR864678
Myzostoma solare sp. nov.	OR864679
Myzostoma ordinatum sp. nov.	OR864677
Myzostoma polycyclus	OR864681
Myzostoma polycyclus	OR864680
Protomyzostomum roseus	KM014172
Protomyzostomum lingua	KM014171
Asteriomyzostomum monroeae	LC314717
Asteriomyzostomum jinshou	LC314718
Asteriomyzostomum hercules	LC314716
Asteromyzostomum sp	LC314719
Asteromyzostomum grygieri	KM014170
Pulvinomyzostomum pulvinar	DQ238180
Pulvinomyzostomum inaki	KM014173
Pulvinomyzostomum messingi	KM014174
Endomyzostoma deformator	DQ238190
Endomyzostoma tenuispinum	DQ238192
Endomyzostoma sp 2	DQ238189
Endomyzostoma clarki	DQ238188
Mesomyzostoma sp 2	DQ238186
Mesomyzostoma sp n 7	KM014178
Mesomyzostoma reichenspergi	DQ238182
Mesomyzostoma cf reichenspergeri	KM361412
Mesomyzostoma cf reichenspergeri	KM229528
Myzostomida sp	MZ539808
Mesomyzostoma sp 4b	DQ238185
Mesomyzostoma sp 4a	DQ238184
Mesomyzostoma sp n 5	KM014177
Mesomyzostoma sp C	KM361413
Mesomyzostoma sp n 8	KM014179
Mesomyzostoma lanterbecqae	KM014176
Mesomyzostoma lanterbecqae	KM491744
Mesomyzostoma lanterbecqae	KM491743
Mesomyzostoma katoi	KM014175
Myzostoma sp leukos	KM229529
Mesomyzostoma sp 3a	DQ238183
Mesomyzostoma sp 3b	DQ238181
Myzostoma bicorne	KM014186
Endomyzostoma sp 3	DQ238191
Myzostoma sp A	KM014205
Myzostoma alatum	DQ238200
Hypomyzostoma fasciatum	DQ238195
Hypomyzostoma jonathoni	KM491748
Hypomyzostoma aff crosslandi	DQ238197
Hypomyzostoma jonathoni	KM491747
Myzostoma laingense	DQ238205
Myzostoma australe	KM014185
Myzostoma furcatum	DQ238211
Myzostoma cirriferum	DQ238199
Myzostoma cirriferum	AY218082
Myzostoma eeckhauti	KM014192
Hypomyzostoma aff crosslandi	DQ238198
Hypomyzostoma jasoni	KM491746
Hypomyzostoma jasoni	KM491745
Myzostoma testudo	KM014194
Myzostoma aff jaegersteni	KM014202
Myzostoma josefinae	KM491749
Myzostoma josefinae	KM014189
Hypomyzostoma nanseni	KM014183
Myzostoma tertiusi	KM491763
Myzostoma tertiusi	KM014206
Myzostoma cf kymae	KM014204
Myzostoma kymae	KM014197
Myzostoma cf viride	KM014187
Contramyzostoma sphaera	DQ238187
Myzostoma ambiguum	KM014184
Myzostoma hollandi	KM014208
Myzostoma sp D	KM014199
Myzostoma toliarense	DQ238201
Myzostoma fissum	DQ238208
Myzostoma insigne	KM014191
Notopharyngoides platypus	KM014181
Myzostoma sp E	KM014207
Myzostoma attenuatum	KM491762
Myzostoma attenuatum	KM491761
Myzostoma attenuatum	KM014182
Myzostoma attenuatum	KM491758
Myzostoma attenuatum	KM491757
Myzostoma attenuatum	KM491760
Myzostoma attenuatum	KM491759
Myzostoma cf stochoeides	KM014196
Myzostoma cf gopalai	OQ533052
Myzostoma cf gopalai	OQ533051
Myzostoma cf gopalai	OQ533053
Myzostoma cf gopalai	OQ533054
Myzostoma sp G	KM014211
Myzostoma miki	KM491751
Myzostoma miki	KM014201
Myzostoma susanae	KM014200
Myzostoma sp F	KM014190
Myzostoma pipkini	KM491753
Myzostoma pipkini	KM491756
Hypomyzostoma sp 1	DQ238196
Myzostoma pipkini	KM491752
Myzostoma pipkini	KM491755
Myzostoma pipkini	KM491754
Myzostoma sp C	KM014212
Myzostoma mortenseni	DQ238207
Myzostoma ambiguum	DQ238206
Myzostoma longitergum	KM014193
Myzostoma polycyclus	DQ238202
Myzostoma capitocutis	DQ238209
Myzostoma nigromaculatum	KM014195
Myzostoma coriaceum	DQ238212
Myzostoma divisor	KM014188
Myzostoma debiae	KM014210
Myzostoma laurenae	KM014198
Myzostoma laurenae	KM491750
Myzostoma laurenae	KM014203
Notopharyngoides aruensis	DQ238210
Notopharyngoides aruensis	KM014180
Myzostoma khanhkhoaensis	MN164440
Myzostoma khanhkhoaensis	MN164439
Myzostoma pseudocuniculus	DQ238204
Myzostoma cuniculus	DQ238203
Myzostoma indocuniculus	KM014209
Endomyzostoma neridae	KM014169
Endomyzostoma sp 1	DQ238193
Endomyzostoma cf scotia	KM014168
Endomyzostoma scotia	KM491742
Endomyzostoma cysticolum	DQ238194
Endomyzostoma scotia	KM491740
Endomyzostoma scotia	KM491739
Endomyzostoma scotia	KM491738
Endomyzostoma scotia	KM491741
